# Supplementary material for: Potential Mechanism of Long-Term Immobilization of Pb/Cd by Layered Double Hydroxide Doped Chicken-Manure Biochar
Source: Int J Environ Res Public Health. 2023 Jan 3;20(1):867. doi: 10.3390/ijerph20010867 (PMC9819711; doi:10.3390/ijerph20010867)
Supplement: Supplementary file 1 [file ijerph-20-00867-s001.zip]

Archive with 1 entries (1 files):
- ijerph-2105465-supplementary.pdf
